# Supplementary material for: Anastomotic Leak in Ovarian Cancer Cytoreduction Surgery: A Systematic Review and Meta-Analysis
Source: Cancers (Basel). 2022 Nov 7;14(21):5464. doi: 10.3390/cancers14215464 (PMC9653973; doi:10.3390/cancers14215464)
Supplement: Supplementary file 1 [file cancers-14-05464-s001.zip]

Archive with 1 entries (1 files):
- cancers-1971294-supplementary.pdf
